# Supplementary material for: Climate Changes, Natural Resources Depletion, COVID-19 Pandemic, and Russian-Ukrainian War: What Is the Impact on Habits Change and Mental Health?
Source: Int J Environ Res Public Health. 2022 Sep 21;19(19):11929. doi: 10.3390/ijerph191911929 (PMC9565033; doi:10.3390/ijerph191911929)
Supplement: Supplementary file 1 [file ijerph-19-11929-s001.zip]

Archive with 1 entries (1 files):
- ijerph-1874206-supplementary.pdf
